# Supplementary material for: Generating functional protein variants with variational autoencoders
Source: PLoS Comput Biol. 2021 Feb 26;17(2):e1008736. doi: 10.1371/journal.pcbi.1008736 (PMC7946179; doi:10.1371/journal.pcbi.1008736)
Supplement: S1 File — (FA) [file pcbi.1008736.s005.fa]

>msacond-1_0-12_358_0.402
MKFGNFLLTYQPPQFSQTEVMKRLVKLGRASEECGFDTVWLLEHHFTEFGLLGNPYVAAAYLLGATKKLNVGTAAIVLPTAHPVRQLEDVNLLDQMSKGRFRFGICRGLYNKDFRVFGTDMNNSRALMECWYQLIKNGMTEGYMEADNEHIKFHKVKVNPAAYSQGGAPVYVVAESASTTEWAAQRGLPMILSWIINTNEKKAQLELYNEVAQEYGHDIHNIDHCLSYITSVDHDSIKAKDICRNFLGHWYDSYVNATTIFDDSDQTKGYDFNKGQWRDFVLKGHKDTNRRIDYSYEINPVGTPEECIDIIQTDIDATGISNICCGFEANGTVDEIIASMKLFQSDVMPFLKEKQSLL
>msacond-1_1-19_356_0.461
MKFGNFLLTYQPPEFSQTEVMKRLVKLGRASEECGFDTVWLLEHHFTEFGLLGNPYVAAAHLLGRTKKLNVGTAAVVLPTAHPVRQLEDVNLLDQMSKGRFRFGICRGLYNKDFRVFGTDMNNSRALTDCWYGLIKNGMTEGYMEADNEHIKFHKVKVNPTAYSRSGAPVYVVAESASTTEWAAQFGLPMILSWIINTNEKKAQIELYNEVAQEYGHDIHNIDHCLSYITSVDHDSIKAKDICREFLGHWYDSYVNATTIFDDSDQTKGYDFNKGQWRDFVLKGHKDTNRRIDYSYEINPVGTPQECIDIIQTDIDATGISNICCGFEANGTEDEIIASMKLFQSDVMPFLKEKQL
>msacond-1_2-16_355_0.434
MKFGNFLLTYQPPQFSQTEVMKRLVKLGRASEECGFDTVWLLEHHFTEFGLLGNPYVAAAHLLGATKKLNVGTAAIVLPTAHPVRQLEDVNLLDQMSKGRFRFGICRGLYNKDFRVFGTDMDNSRALMECWYGLIKNGMTEGYMEADNEHIKFHKVKVNPTAYSRGGAPVYVVAESASTTEWAAQRGLPMILSWIINTNEKKAQLELYNEVAQEYGHDIHNIDHCLSYITSVDHDSIKAKDICRNFLGHWYDSYVNATTIFDDSDQTKGYDFNKGQWRDFVLKGHKDTNRRIDYSYEINPVGTPEECIDIIQQDIDATGISNICCGFEANGTVDEIIASMKLFQSDVMPFLKEKQ
>msacond-1_3-9_360_0.353
MKFGNFLLTYQPPQFSQTEVMKRLVKLGRASEECGFDTVWLLEHHFTEFGLLGNPYVAAAHLLGATKKLNVGTAAIVLPTAHPVRQLEDVNLLDQMSKGRFRFGICRGLYNKDFRVFGTDMNNSRALMECWYGLIKNGMTEGYMEADNEHIKFHKVKVNPTAYSRGGAPVYVVAESASTTEWAAQFGLPMILSWIINTNEKKAQIELYNEVAQEYGHDIHNIDHCLSYITSVDHDSIKAKDICRNFLGHWYDSYVNATTIFDDSDQTKGYDFNKGQWRDFVLKGHKDTNRRIDYSYEINPVGTPQECIDIIQTDIDATGISNICCGFEANGTVDEIIASMKLFQSDVMPFLKEKQRSLLY
>msacond-1_4-14_360_0.359
MKFGNFLLTYQPPQFSQTEVMKRLVKLGRVSEECGFDAVWTLEHHFTEFGLLGNPYVAAAHLLGATKKLNVGTAAIVLPTAHPVRQLEDVNLLDQMSKGRFRFGICRGLYNKDFRVFGTDMNNSRALMECWYGLIKNGMTEGYVEADNKHIKFHKVKVNPTAYSRGGAPVYVVAESASTTEWAAQFGLPMILSWIINTNEKKAQMELYNEVAQEYGHDIHNIDHCLSYITSVDHDSIKAKDICRNFLGHWYDSYVNATTIFDDSDQTKGYDFNKGQWRDFVLKGHKDTNRRIDYSYEINPVGTPEECIDIIQTDIDATGISNICCGFEANGTVDEIIASMKLFQSDVMPFLKEKQRSLLY
>msacond-1_5-9_359_0.376
MKFGNFLLTYQPPQFSQTEVMKRLVKLGRVSEECGFDTVWLLEHHFTEFGLLGNPYVAAAYLLGATKKLNVGTAAIVLPTAHPVRQLEDVNLLDQMSKGRFRFGICRGLYNKDFRVFGTDMNNSRALMECWYGLIKNGMTEGYMEADNEHIKFHKVKVNPTAYSRGGAPVYVVAESASTTEWAAQHGLPMILSWIINTNEKKAQLELYNEVAQEYGHDIHNIDHCLSYITSVDHDSIKAKDICRNFLGHWYDSYVNATTIFDDSDQTKGYDFNKGQWRDFVLKGHKDTNRRIDYSYEINPVGTPQECIDIIQTDIDATGISNICCGFEANGTVDEIIASMKLFQSDVMPFLKEKQSLLY
>msacond-2_0-18_358_0.441
MKFGNFLLTYQPPEFSQTEVMKRLVKLGRASEECGFDTVWLLEHHFTEFGLLGNPYVAAANLLGRTKKLNVGTAAIVLPTAHPVRQLEDVNLLDQMSKGRFRFGICRGLYNKDFRVFGTDMNNSRALTECWYQLIKNGMTEGYMEADNEHIKFHKVKVNPTAYSRSGAPVYVVAESASTTEWAAQRGLPMILSWIINTNEKKAQIELYNEVAQEYGHDIHNIDHCLSYITSVDHDSIKAKDICRNFLGHWYDSYVNATTIFDDSDQTKGYDFNKGQWRDFVLKGHKDTNRRIDYSYEINPVGTPEECIDIIQTDIDATGISNICCGFEANGTEDEIIASMKLFQSDVMPFLKEKQRSL
>msacond-2_1-20_356_0.493
MKFGNFLLTYQPPEFSQTEVMKRLVKLGRVSEECGFDTVWLLEHHFTEFGLLGNPYVAAAHLLGATKKLNVGTAAIVLPTAHPVRQLEDVNLLDQMSKGRFRFGICRGLYNKDFRVFGTDMNNSRALMECWYQLIKNGMTEGYVEADNEHIKFHKVQVNPTAYSQGGAPVYVVAESASTTEWAAQRGLPMILSWIINTNEKKAQLELYNEVAQEYGHDIHNIDHCLSYITSVDHDSIKAKDICRNFLGHWYDSYVNATTIFDDSDQTKGYDFNKGQWRDFVLKGHKDTNRRVDYSYEINPVGTPEECIDIIQQDIDATGISNICCGFEANGTVDEIIASMKLFQSDVMPFLKEKQL
>msacond-2_2-12_359_0.385
MKFGNFLLTYQPPQFSQTEVMKRLVKLGRVSEECGFDTVWLLEHHFTEFGLLGNPYVAAAHLLGATKKLNVGTAAIVLPTAHPVRQLEDVNLLDQMSKGRFRFGICRGLYNKDFRVFGTDMNNSRALMECWYQLIKNGMTEGYMEADNEHIKFHKVKVNPTAYSRGGAPVYVVAESASTTEWAAQRGLPMILSWIINTNEKKAQLELYNEVAQEYGHDIHNIDHCLSYITSVDHDSIKAKDICRNFLGHWYDSYVNATTIFDDSDQTKGYDFNKGQWRDFVLKGHKDTNRRVDYSYEINPVGTPEECIDIIQKDIDATGISNICCGFEANGTVDEIIASMKLFQSDVMPFLKEKQRSLL
>msacond-2_3-25_355_0.497
MKFGNFLLTYQPPEFSQTEVMKRLVKLGRASEECGFDTVWLLEHHFTEFGLLGNPYVAAAHLLGATKKLNVGTAAIVLPTAHPVRQLEDVNLLDQMSKGRFRFGICRGLYNKDFRVFGTDMDNSRALMECWYQLIKEGMTEGYMEADNEHIKFPKVQVNPTAYSKGGAPVYVVAESASTTEWAAQRGLPMILSWIINTNEKKAQLELYNEVAQEYGHDIHKIDHCLSYITSVDHDSIKAKDICRNFLGHWYDSYVNATTIFDDSDQTKGYDFNKGQWRDFVLKGHKDTNRRVDYSYEINPVGTPEECIDIIQQDIDATGISNICCGFEANGTEDEIIASMKLFQSDVMPFLKEKQ
>msacond-2_4-14_359_0.454
MKFGNFLLTYQPPEFSQTEVMKRLVKLGRVSEECGFDTVWLLEHHFTEFGLLGNPYVAAAHLLGATKKLNVGTAAIVLPTAHPVRQLEDVNLLDQMSKGRFRFGICRGLYNKDFRVFGTDMNNSRALTECWYDLIKNGMTEGYVEADNEHIKFHKVKVNPTAYSRGGAPVYVVAESASTTEWAAQRGLPMILSWIINTNEKKAQLELYNEVAQEYGHDIHNIDHCLSYITSVDHDSIKAKDICRNFLGHWYDSYVNATTIFDDSDQTKGYDFNKGQWRDFVLKGHKDTNRRVDYSYEINPVGTPEECIDIIQKDIDATGISNICCGFEANGTVDEIIASMKLFQSDVMPFLKEKQRSLL
>msacond-2_5-27_355_0.528
MKFGNFLLTYQPPEFSQTEVMKRLVKLGRASEECGFDTVWLLEHHFTEFGLLGNPYVAAAHLLGATKKLNVGTAAIVLPTAHPVRQLEDVNLLDQMSKGRFRFGICRGLYNKDFRVFGTDMDNSRALMECWYQLIKEGMTEGYMEADNEHIKFPKVQVNPTAYSKGGAPVYVVAESASTTEWAAEHGLPMILSWIINTNEKKAQLELYNEVAQEYGHDIHNIDHCLSYITSVDHDSQKAKDICRNFLGHWYDSYVNATTIFDDSDQTKGYDFNKGQWRDFVLKGHKDTNRRVDYSYEINPVGTPEECIDIIQQDIDATGISNICCGFEANGSEDEIIASMKLFQSDVMPFLKEKQ
>rawcond-1_0-17_359_0.501
MKFGNFLLTYQPPQFSQTEVMKRLVKLGRVSEECGFDTVWLLEHHFTEFGLLGNPYVAAAYLLGATKKLNVGTAAIVLPTAHPVRQLEDVNLLDQMSKGRFRFGICRGLYDKDFRVFGTDMDNSRALTECWYDLIKNGMTEGYVEADNEHIQFHKVKVNPTAYSKGGAPVYVVAESASTTEWAAQRGLPMILSWIINTNEKKAQIELYNEVAQEHGHDIHNIDHCLSYITSVDHDSEKAKEICRNFLGHWYDSYVNATTIFDDSDQTKGYDFNKGQWRDFVLKGHKDTNRRIDYSYEINPVGTPEECIDIIQKDIDATGISNICCGFEANGTVDEIIASMKLFQSDVMPFLKEKQRSLL
>rawcond-1_1-12_359_0.37
MKFGNFLLTYQPPQFSQTEVMKRLVKLGRVSEECGFDTVWLLEHHFTEFGLLGNPYVAAAYLLGATKKLNVGTAAIVLPTAHPVRQLEDVNLLDQMSKGRFRFGICRGLYDKDFRVFGTDMNNSRALTECWYGLIKNGMTEGYMEADNEHIKFHKVKVNPTAYSKGGAPVYVVAESASTTEWAAQRGLPMILSWIINTNEKKAQIELYNEVAQEHGHDIHNIDHCLSYITSVDHDSVKAKEICRRFLGHWYDSYVNATTIFDDSDQTKGYDFNKGQWRDFVLKGHKDTNRRIDYSYEINPVGTPQECIDIIQKDIDATGISNICCGFEANGTVDEIIASMKLFQSDVMPFLKEKQRSLL
>rawcond-1_2-14_359_0.45
MKFGNFLLTYQPPQFSQTEVMKRLVKLGRVSEECGFDTVWLLEHHFTEFGLLGNPYVAAAYLLGATKKLNVGTAAIVLPTAHPVRQLEDVNLLDQMSKGRFRFGICRGLYNKDFRVFGTDMNNSRALTECWYDLIKNGMTEGYVEADNEHIKFHKVKVNPNAYSKGGAPVYVVAESASTTEWAAQRGLPMILSWIINTNEKKAQIELYNEVAQEHGHDIHNIDHCLSYITSVDHDSEKAKEICRNFLGHWYDSYVNATTIFDDSDQTKGYDFNKGQWRDFVLKGHKDTNRRIDYSYEINPVGTPEECIDIIQKDIDATGISNICCGFEANGTVDEIIASMKLFQSDVMPFLKEKQRSLL
>rawcond-1_3-12_359_0.441
MKFGNFLLTYQPPQFSQTEVMKRLVKLGRVSEECGFDTVWLLEHHFTEFGLLGNPYVAAAYLLGATKKLNVGTAAIVLPTAHPVRQLEDVNLLDQMSKGRFRFGICRGLYNKDFRVFGTDMDNSRALTECWYGLIKNGMTEGYVEADNEHIKFHKVKVNPAAYSKGGAPVYVVAESASTTEWAAQRGLPMILSWIINTNEKKAQLELYNEVAQEHGHDIHNIDHCLSYITSVDHDSEKAKEICRNFLGHWYDSYVNATTIFDDSDQTKGYDFNKGQWRDFVLKGHKDTNRRIDYSYEINPVGTPEECIDIIQKDIDATGISNICCGFEANGTVDEIIASMKLFQSDVMPFLKEKQRSLL
>rawcond-1_4-13_359_0.424
MKFGNFLLTYQPPQFSQTEVMKRLVKLGRVSEECGFDTVWLLEHHFTEFGLLGNPYVAAAYLLGATKKLNVGTAAIVLPTAHPVRQLEDVNLLDQMSKGRFRFGICRGLYDKDFRVFGTDMDNSRALTECWYGLIKNGMTEGYMEADNEHIKFHKVKVNPTAYSKGGAPVYVVAESASTTEWAAQRGLPMILSWIINTNEKKAQLELYNEVAQEHGHDIHNIDHCLSYITSVDHDSEKAKEICRNFLGHWYDSYVNATTIFDDSDQTKGYDFNKGQWRDFVLKGHKDTNRRIDYSYEINPVGTPQECIDIIQKDIDATGISIICCGFEANGTVDEIIASMKLFQSDVMPFLKEKQRSLL
>rawcond-1_5-13_359_0.385
MKFGNFLLTYQPPQFSQTEVMKRLVKLGRVSEECGFDTVWLLEHHFTEFGLLGNPYVAAAYLLGATKKLNVGTAAIVLPTAHPVRQLEDVNLLDQMSKGRFRFGICRGLYDKDFRVFGTDMNNSRALTECWYGLIKNGMTEGYMEADNEHIKFHKVKVNPTAYSKGGAPVYVVAESASTTEWAAQRGLPMILSWIINTNEKKAQLELYNEVAQEHGHDIHNIDHCLSYITSVDHDSAKAKEICRNFLGHWYDSYVNATTIFDDSDKTKGYDFNKGQWRDFVLKGHKDTNRRIDYSYEINPVGTPEECIDIIQKDIDATGISNICCGFEANGTVDEIIASMKLFQSDVMPFLKEKQRSLL
>rawcond-2_0-21_355_0.509
MKFGNFLLTYQPPQFSQTEVMKRLVKLGRVSEECGFDTVWLLEHHFTEFGLLGNPYVAAAYLLGATKTLNVGTAAIVLPTAHPVRQLEDVNLLDQMSKGRFRFGICRGLYNKDFRVFGTDMDNSRALTECWYGLIKNGMTEGYVEADNEHIEFHKVKVNPTAYSKGGAPVYVVAESASTTEWAAQRGLPMILSWIINTNEKKAQLDLYNEVAQEHGHDIHKIDHCLSYITSVDHDSEKAKEICRNFLGHWYDSYVNATTIFDDSDQTKGYDFNKGQWRDFVLKGHKDTNRRIDYSYEINPVGTPEECIDIIQKDIDATGISNICCGFEANGTVDEIIASMKLFQSDVMPFLKEKQ
>rawcond-2_1-25_355_0.518
MKFGNFLLTYQPPQESQTEVMKRLVKLGRVSEECGFDTVWLLEHHFTEFGLLGNPYVAAAYLLGATKTLNVGTAAIVLPTAHPVRQLEDVNLLDQMSKGRFRFGICRGLYDKDFRVFGTDMDNSRALMECWYGLIKNGMTEGYMEADNEHIKFHKVQVNPSAYSKGGAPVYVVAESASTTEWAAQRGLPMILSWIINTDEKKAQLELYNEVAQEHGHDIQKIDHCLSYITSVDHDSEKAKEICRNFLGHWYDSYVNATTIFDDSDQTKGYDFNKGQWRDFVLKGHKDTNRRIDYSYEINPVGTPEECIDIIQKDIDATGISNICCGFEANGSVDEIIASMKLFQSDVMPYLKEKQ
>rawcond-2_2-22_355_0.489
MKFGNFLLTYQPPQFSQTEVMKRLVKLGRVSEECGFDTVWLLEHHFTEFGLLGNPYVAAAYLLGATKKLNVGTAAIVLPTAHPVRQLEDVNLLDQMSKGRFRFGICRGLYDKDFRVFGTDMNNSRALMECWYDLIKNGMTEGYMEADNEHIKFHKVQVNPAAYSKGGAPVYVVAESASTTEWAAQRGLPMILSWIINTNEKKAQLDLYNEVAQEHGHDIQKIDHCLSYITSVDHDSEKAKEICRNFLGHWYDSYVNATTIFDDSDQTKGYDFNKGQWRDFVLKGHKDTNRRIDYSYEINPVGTPEECIDIIQKDIDATGISNICCGFEANGTEDEIIASMKLFQSDVMPYLKEKQ
>rawcond-2_3-23_356_0.496
MKFGNFLLTYQPPQFSQTEVMKRLVKLGRVSEECGFDTVWLLEHHFTEFGLLGNPYVAAAYLLGATKTLNVGTAAIVLPTAHPVRQLEDVNLLDQMSKGRFRFGICRGLYDKDFRVFGTDMDNSRALMECWYGLIKNGMTEGYMEADNEHIEFHKVKVNPTAYSKGGAPVYVVAESASTTEWAAQRGLPMILSWIINTNEKKAQLDLYNEVAQEHGHDIQKIDHCLSYITSVDHDSEKAKEICRNFLGHWYDSYVNATTIFDDSDQTKGYDFNKGQWRDFVLKGHKDTNRRIDYSYEINPVGTPEECIEIIQKDIDATGISNICCGFEANGTEDEIIASMKLFQSDVMPFLKEKQR
>rawcond-2_4-26_355_0.507
MKFGNFLLTYQPPQFSQTEVMKRLVKLGRVSEECNFDTVWLLEHHFTEFGLLGNPYVAAAYLLGATKTLNVGTAAIVLPTAHPVRQLEDVNLLDQMSKGRFRFGICRGLYDKDFRVFGTDMDNSRALTECWYGLIKNGMTEGYIEADNEHIKFSKVQVNPSAYSKGGAPVYVVAESASTTEWAAQRGLPMILSWIINTDEKKAQLDLYNEVAQEHGHDIHKIDHCLSYITSVDHDSEKAKEICRNFLGHWYDSYVNATTIFDDSDQTKGYDFNKGQWRDFVLKGHKDTNRRIDYSYEINPVGTPEECIDIIQKDIDATGISNICCGFEANGSVDEIIASMKLFQSDVMPFLKEKQ
>rawcond-2_5-23_355_0.477
MKFGNFLLTYQPPQFSQTEVMKRLVKLGRVSEECGFDTVWLLEHHFTEFGLLGNPYVAAAYLLGATKKLNVGTAAIVLPTAHPVRQAEDVNLLDQMSKGRFRFGICRGLYDKDFRVFGTDMNNSRALTECWYGLIKNGMTEGYIEADNEHIKFHKVQVNPSAYSKGGAPVYVVAESASTTEWAAQRGLPMILSWIINTNEKKAQLELYNEVAQEHGHDIQKIDHCLSYITSVDHDSEKAKEICRNFLGHWYDSYVNATTIFDDSDQTKGYDFNKGQWRDFVLKGHKDTNRRIDYSYEINPVGTPEECIDIIQKDIDATGISNICCGFEANGSEDEIIASMKLFQSDVMPFLKEKQ
>msadist_0-18_358
MKFGNFLLTYQPPQLSQTEVMKRLVNLGRISDECGFDTVWLLEHHFTEFGLLGNPYVAAAYLLGATKKLNVGTAAIVLPTAHPVRQLEDVNLLDQMSKGRFRFGVCRGLYNKDFRVFGTDMDNSRALMDCWYGLITNGMTEGYMEADNEHIKFPKVKVNPTAYSKGGAPVYVVAESASTTEWAAEFGLPMILSWIINTNEKKAQLELYNEVAQEYGHDIHNIDHCLSYITSVDHDSMKAKEICRNFLGHWYDSYVNATTIFDDSDQTKGYDFNKGQWRDFVLKGHKDTNRRIDYSYEINPVGTPEECIDIIQKDIDATGISNICCGFEANGTVDEIIASMKLFQSDVMPFLKEKQSLL
>msadist_1-19_359
MKFGNFLLTYQPPQFSQTEVMKRLVNLGRISEECGFDTVWLLEHHFTEFGLLGNPYVAAAYLLGATKKLNVGTAAIVLPTAHPVRQLEDVNLLDQMSKGRFRFGICRGLYNKDFRVFGTDMDNSRALMDCWYDLIKNGMTEGYMEADNEHIKFPKVKVLPSAYSQGGAPVYVVAESASTTEWAAQHGLPMILSWIINTNEKKAQLDLYNEVAQEHGHDIHNIDHCLSYITSVDHDSNKAKDICRNFLGHWYDSYVNATTIFDDSDKTKGYDFNKGQWRDFVLKGHKDTNRRIDYSYEINPVGTPEECIDIIQKDIDATGISNICCGFEANGTVDEIIASMKLFQSDVMPFLKEKQRSLL
>msadist_2-23_356
MKFGNFLTYQPPQFSQTEVMKRLVNLGRASDECGFDTVWLLEHHFTEFGLLGNPYVAAAYLLGATKTLNVGTAAIVLPTAHPVRQLEDVNLLDQMSKGRFRFGVCRGLYNKDFRVFGTDMNNSRALTECWYDLIKNGMTGYMEADNEHIKFHKVKVSPTAYSKGGAPVYVVAESASTTEWAAEFGLPMILSWIINTNEKKAQLDLYNEVAQEHGHDIHNIDHCLSYITSVDHDSNKAKDICRNFLGHWYDSYVNATTIFDDSDQTKGYDFNKGQWRDFVLKGHKDTNRRIDYSYEINPVGTPEECIDIIQQDIDATGISNICCGFEANGTVDEIIASMKLFQSDVMPFLKEKQSLL
>msadist_3-21_358
MKFGNFLLTYQPPEFSQTEVMKRLVNLGRISEECGFDTVWLLEHHFTEFGLLGNPYVAAANLLGATKKLNVGTAAIVLPTAHPVRQLEDVNLLDQMSKGRFRFGVCRGLYNKDFRVFGTDMDNSRALMDCWYGLITNGMTEGYMEADNEHIKFPKVKVNPTAYSQGGAPVYVVAESASTTEWAAERGLPMILSWIINTNEKKAQLELYNEVATEYGHDIHNIDHCLSYITSVDHDSMKAKEICRNFLGHWYDSYVNATTIFDDSDQTKGYDFNKGQWRDFVLKGHRDTNRRIDYSYEINPVGTPEECIDIIQKDIDATGISNICCGFEANGTVDEIIASMKLFQSDVMPFLKEKQSLL
>msadist_4-26_357
MKFGNFLLTYQPPQFSQTEVMKRLVRLGRISEECGFDTVWLLEHHFTEFGLLGNPYVAAAYLLGATKTLNVGTAAIVLPTAHPVRQLEDVNLLDQMSKGRFRFGVCRGLYNKDFRVFGTDMDNSRALFECWYDLIRNGMTEGYVEADNEHIKFPKVKVNPTAYSGGAPLYVVAESASTTEWAAERGLPMILSWIINTNEKKAQLELYNEVAQEYGHDIHNIDHCLSYITSVDHDSMKAKDVCRNFLGHWYDSYVNATTIFDDSDQTKGYDFNKGQWRDFVLKGHKNTNRRIDYSYEINPVGTPEECIDIIQQDIDATGISNICCGFEANGTEEEIIASMKLFQSDVMPFLKEKQSLL
>msadist_5-27_358
MKFGNFLLTYQPPELSQTEVMKRLVNLGRISEECGFDTVWTLEHHFTEFGLLGNPYVAAAHLLGATKKLNVGTAAIVLPTAHPVRQLEDVNLLDQMSKGRFRFGVCRGLYNKDFRVFGTDMNNSRALMDCWYGLIKNGMTEGYMEADNEHIKFPKVKVNPTAYTQGGAPVYVVAESASTTEWAAERGLPMILSWIINTNEKKAQLDLYNEVAQEYGHDIHKIDHCLSYITSVDHDSMKAKDICRNFLGHWYDSYVNATTIFDDSDQTKGYDFNKGQWRDFVLKGHRDTNRRIDYSYEINPVGTPEECIDIIQKDIDATGISNICCGFEANGSEDEIIASMKLFQSDVMPYLKEKQRLL
>msadist_6-31_355
MKFGNFLLTYQPPELSQTEVMKRLVNLGRASEECGFDTVWLLEHHFTEFGLLGNPYVAAANLLGATKKLNVGTAAIVLPTAHPVRQAEDVNLLDQMSKGRFRFGICRGLYDKDFRVFGTDMNNSRALMECWYDLIRNGFTEGYVEADNEHIKFPKVKVLPSAYSKGGAPVYVVAESASTTEWAAERGLPMILSWIINTNEKKAQLELYNEVAQEHGHDIHNIDHCLSYITSVDHDSNKAKEICRNFLGHWYDSYVNATTIFDDSDQTKGYDFNKGQWRDFVLKGHKDTNRRIDYSYEINPVGTPEECIEIIQKDIDATGISNICCGFEANGSEDEIIASMKLFQSDVMPFLKEKQ
>msadist_7-33_355
MKFGNFLLTYQPPQLSQTEVMKRLVNLGRISDECGFDTVALLEHHFTEFLLGNPYVAAAYLLGATKKLNVGTAAIVLPTAHPVRQAEDVNLLDQMSKGRFRFGICRGLYNKDFRVFGTDMDNSRALMDCWYDLIKEGMTEGYMAADNEHIKFHKIKVNPTAYTKGGAPVYVVAESASTTEWAAQRGLPMILSWIINTHEKKAQLDLYNEVAQEHGHDIHNIDHCLSYITSVDHDSMKAKDICRNFLGHWYDSYVNATTIFDDSDQTKGYDFNKGQWRDFVLKGHKDTNRRIDYSYEINPVGTPEECIDIIQQDIDATGISNICCGFEANGTEEEIIASMKLFQSDVMPYLKEKQL
>msadist_8-38_355
MKFGNFLLTYQPPELSQTEVMKRLVNLGRISEECGFDTVWLLEHHFTEFGLLGNPYVAAAHLLGATKKLNVGTAAIVLPTAHPVRQAEDVNLLDQMSKGRFRFGICRGLYDKDFRVFGTDMDNSRALMDCWYDLIKEGMTEGYVAADNEHIKFPKVKVNPTAYTQGGAPVYVVAESASTTEWAAQRGLPMILSWIINTHEKKAQLDLYNEVAQEHGHDIHKIDHCLSYITSVDHDSNKAKDICRNFLGHWYDSYVNATRIFDDSDQTKGYDFNKGQWRDFVLKGHKDTNRRIDYSYEINPVGTPEECIDIIQQDIDATGISNICCGFEANGSEEEIIASMKLFQSDVMPYLKEKQ
>msadist_9-35_355
MKFGNFLLTYQPPQLSQTQVMKRLVNLGRASEECGFDTVWLLEHHFTEFGLLGNPYVAAANLLGATKKLNVGTAAIVLPTAHPVRQLEDVNLLDQMSKGRFRFGVCRGLYNKDFRVFGTDMNNSRALMDCWYDLIRNGMTQGSIEADNEHIKFPKVKVSPRAYSKGGAPVYVVAESASTTEWAAKFGLPMILSWIINTNEKKAQIELYNEVATEYGHDIHNIDHCLSYITSVDHDSNKAKDICRNFLGHWYDSYANATKIFDDSDQTKGYDFNKGQWRDFVLKGHKDTNRRIDYSYEINPVGTPEECIEIIQQDIDATGISNICCGFEANGTEDEIIASMKLFQSDVMPFLKEKQ
>msadist_10-48_355
MKFGNFLLTYQPPELSQTEVMDRLVNLGKISDECGFDTVWLLEHHFTEFGLLGNPYVAAAHLLGATKRLNVGTAAIVLPTAHPVRQAEDVNLLDQMSKGRFRFGICRGLYDKDFRVFGTDMDNSRALMDCWYDLITEGFTEGYIAADNEHIKFPKVQVNPSAYTQGGAPVYVVAESASTTEWAAKRGLPMILSWIINTHEKKAQLDLYNEVAQEHGHDVTNIDHCLSYITSVDHDSNKAKEICRYFLAHWYDSYVNATRIFDDSDQTKGYDFNKGQWRDFVLKGHRDTNRRIDYSYEINPVGTPEECIDIIQQDIDATGISNICCGFEANGSEDEIIASMKLFISDVMPYLKEKQ
>msadist_11-42_355
MKFGNFLLTYQPPELSQTEVMDRLVNLGRISEECGFDTVWLLEHHFTEFGLLGNPYVAAANILGATKTLNVGTAAIVLPTAHPVRQAEDVNLLDQMSKGRFRFGICRGLYDKDFRVFGTDMDNSRALMDCWYDLIKEGFTEGYIEADNEHIKFPKVKVLPSAYTQGGAPVYVVAESASTTEWAAERGLPMILSWIINTHEKKAQIELYNEVAQEHGHDIHKIDHCLSYITSVDHDSNKAKEICRNFLGHWYDSYVNATRIFDDSDQTKGYDFNKGQWRDFVLKGHKDTNRRIDYSYEINPVGTPEECIDIIQQDIDATGISNICCGFEANGSEEEIIASMKLFQSDVMPYLKEKQ
>rawdist_0-19_359
MKFGNFLLTYQPPQFSQTEVMKRLVKLGQISEECGFDTVWLLEHHFTEFGLLGNPYVAAAYLLGATKKLNVGTAAIVLPTAHPIRQLEDVNLLDQMSKGRFRFGICRGLYNKDFRVFGTDMNNSRALLECWYDLIKNGMTEGYVEADNEHIKFHKVKINPSAYSKGGAPVYVVAESASTTEWAAQFGLPMILSWIINTNEKKAQLDLYNEVAQEYGHDIQNIDHCLSYITSVDHDSIKAIEICRNFLGHWYDSYVNATTIFDDSDQTKGYDFNKGQWRDFVLKGHKNTNRRIDYSYEINPVGTPEEIIDIIQQDIDATGISNICCGFEANGTEDEIIASMKLFQSDVMPFLKEKQRSLL
>rawdist_1-17_360
MKFGNFLATYQPPQFSQTEVMKRLVKLGRISEECGFDTVWLLEHHFTEFGLLGNPYVAAAYLLGATKTLNVGTAAIVLPTAHPVRQLEDVNLLDQMSKGRFRFGICRGLYNKDFRVFGTDMNNSRALMECWYDLIKNGMTEGYMEADNEHIKFHKVKVNPSAYSQGGAPVYVVAESASTTEWAAQFGLPMILSWIINTNEKKAQLELYNEIAQEYGYDIKNIDHCLSYITSVDHDSIKAKEICRDFLKHWYDSYVNATKIFDDSDKTKGYDFNKGQWRDFVLKGHKDTNRRIDYSYEGNPVGTPQECIDIIQTDIDATGISNICCGFEANGTVDEIIASMKLFQSDVMPFLKEKQRSLLR
>rawdist_2-22_359
MKFGNFLLTYQPPQFSQTEVMKRLVNLGRISEECGFDTVWLLEHHFTEFGLLGNPYVAAAYLLGATKKLNVGTAAIVLPTAHPVRQLEDVNLLDQMSKGRFRFGICRGLYDKDFRVFGTDMNNSRALMECWYDLIKNGMTEGYMEADNEHIKFHKVKVNPTAYSQGGAPVYVVAESASTTEWAAQHGLPMILSWIINTHEKVAQIHLYNEVATEYGYDIQNIDHCLSYITSVDHDSNKAKEICRNFLGHWYDSYVNATTIFDDSDQTKGYDFNKGQWRDFVLKGHKNTNRRIDYSYEINPVGTPQECIDIIQQDIDATGISNICCGFEANGTEDEIIASMKLFQSYVMPFLKEKQRSLL
>rawdist_3-23_360
MKFGNFLLTYQPPQFSRTEVMKRLVKLGRISEECGFDTVWLLEHHFTEFGLLGNPYVAAAYLLGATKTLHVGTAAIVLPTAHPVRQLEDVNLLDQMSKGRFRFGICRGLYDKDFRVFGTDMDNSRALLECWYGLIKNGMTEGYMAADWEHIKFHKVKINPAAYSRGGAPVYCVAESASTTEWAAQHGLPMILSWIINTNEKIAQLDLYNEVAAEYGHDIHNIDHCLPYITSVDHDSIKAKEICRNFLGHWYDSYVNATTIFDDSDKTKGYDFNKGQWRDFVLKGHRNTNRRIDYSYEINPVGTPKECIDIIQQDIDATGISNICCGFEANGTVDEIIASMKLFQSDVMPFLKEKQRSLLR
>rawdist_4-25_359
MKFGNFLLTYQPPQFSQTEVMKRLVKLGRISEECGFDTVWLLEHHFTEFGLLGNPYVAAAHLLGATKTLNVGTAAIVLPTAHPVRQAEDVNLLDQMSKGRFRFGICRGLYNKDFRVFGTDMDNSRALLDSWYTLIKNGMTEGYMEADNEHIKFHKVRVNPAAYSKGGAPVYVVAESASTTEWAAQRGLPMILSWIINTNEKKAQLELYNEVAREYGHDISNIDHCLSYITSVDHDSNKAKEICRNFLGHWYDSYVNATTFFDDSDQTKGYDFTKGQLRDFVLKGHKDTNRRIDYSYEINPVGTPQECIDIIQQDIDATGISNICCGFEANGFEDEIIASMKLFQSDVMPYLKEKQRYLL
>rawdist_5-26_359
MKFGNFLATYQPPQFSQTEVMKRLVKLGRISEECGFDTVWLLEHHFTEFGLLGNPYVAAAYLLGATKTLNVGAAAIVLPTAHPVRQLEDVNLLDQMSKGRFRFGICRGLYNKDFRVFGTDMDNSRALLECWYDLIKNGMTEGYMEADNEHIKFHKVKVNPTAYSQGGAPVYVVAESASTTEWAAQHGLPMILSWIINTNEKKAQLELYNEVATEYGHDVYNIDHCLSYITSVDHDSIKAKDICRNFLGHWYDSYVNATTIFDDSDKTKGVDFNKGQRRFFVLKGHRNTNRRIDYSYEINPVGTPKECIDIIQADIDATGISNICCGFEANGTVDEIIASMKLFQSDVMPYLKEKQRLLL
>rawdist_6-30_360
MKFGNFLLTYQPPQFSQTEVMKRLVKLGRISEECGFDTVWLLEHHFTEFGLLGNPYVAAAHLLGATKTLNVGTAAIVLPTAHPVRQLEDVNLLDQMSKGRFRFGICRGLYDKDFRVFGTDMDNSRALLDCWYDLIRNGMTEGYMEANSEHIKFHKVKINPTAYSQGGAPVYVVAESASTTEWAAQHGLPIILSWIINTNEKKAQLDLYNEVATEHGYDIHNIDHCLSYITSVDHDSNKAKEICRNFLKHWYDSYVNATTIFDDSDKTKGYDFNKGQWRDFVLKGHRDTNRRIDYSYEINPVGTPEECIDIIQQDIDATGISNICCGFEANGTVDEIIASMKLFQSDVMPYLKEKQRMLLH
>rawdist_7-31_359
MKFGNFLLTYQPPQFSQTEVMKRLVNLGRISEECGFDTVWLLEHHFTEFGLLGNPYVAAANLLGATKTLNVGTAAIVLPTAHPVRQLEDVNLLDQMSKGRFRFGICRGLYDKDFRVFGTDMDNSRALMDCWYELIKNGMTEGYIEADSEHIKFHKVKVNPTAYSKGGAPVYVVAESASTTEWAAQHGLPMMLSWIINTHEKKAQLDLYNEVAREYGHDVQNIDHCLSYITSVDHDSNKAKDICRNFLGHWYDSYVSATTIFDDSDKTKGYDFNKGQWRDFVLKGHKNTNRRIDYSYEINPVGTPQEIIDIIQQDIDATGISNICCGFEANGTEEEIIASMKLFQSDVMPFLKEKQRSLL
>rawdist_8-37_360
MKFGNFLMTYQPPQFSQTEVMKGLVKLGRVSEECGFDTVWLLEHHFTEFGLLGNPYVAAAHLLGATKTLNVGTAAIVLPTAHPVRQLEDVNLLDQMSKGRFRFGICRGLYDKDFRVFGTDMNNSRALLEEWYDLIRNGMTEGTIEADNEHIKFSKVKVNPTAYSQGGAPVYVVAESASTTEWAAQFGLPMILSWIINPHEKKAQLDLYNDIATEHGYDIHKIDHCLSYITSVDHDSIKAKEICRNFLGHWYDSYVNATKIFDDSDKTKGVDFNKGQRRDFVLKGHRDTNRRIDYSYEINPVGTPEECIDIIQQDIDATGISNICGGFEANGTVDEIIASMKLFQSDVMPYLKEKQRLLYY
>rawdist_9-38_359
MKFGNFLLTYQPPQFSQTEVMKRLVKLGRISEECGFDTVWLLEHHFTEFGLLGNPYVAAAYLLGATKTLNVGTAAIVLPTAHPVRQLEDVNLLDQLSKGRFRFGICRGLYDKDFRVFGTDMNNSRALMDCWYDLIRNGMTEGYVAADNEHIKFHKVRVYPTAYSQGGAPVYYVAESASTTEWAAEFGLPIILSWIINTNEKIAQLLLNNEDAYEYGYDIYNIDHCLSYITSVDHDSIKAKEICRNFLGHWYDSYVNTTKIFDDSDKTKGYDFNKGQWRNNVLKGHKNTNRRVDYSYEINPTGTPQECIAIIQTDIDATGISNICCGFEANGTEDEIIASMKLFQSDVMPFLKEKQRMLL
>rawdist_10-48_359
MKFGNFLLTTQPPQFSQTEVMKRLVKLGRVSEECGFDTVWLLEHHFTEFGLLGNPYVAAAYLLGATKTLNVGTAAIVLPTAHPVRQLEDVNLLDQMSKGRFRFGICRGLYNKDFRVFGTDMDNSRALMECWYDLIRNGMTEGYMEADSEHIKFHKVNVNPTAYSQGGAPVYVVAESASTTEWAAEHGLPMILSWIIKTNEKKAQLLDNYKDAAEHYGYTYNDDTCSIYITSVDHDSIKKAVDTCRFLLHGYDSYVNTTTIFDDSDKTKGYDFNKGQWRDFVLKGHKNTNRRVDYSYEINPVGTPEECIDIIQQDIDATGISNICCGFEANGTVDEIIASMKLFQSDVMPFLKEKQRSLL
>rawdist_11-46_356
MKFGNFLMTYQPPQFSQTEVMKRLVKLGRISEECGFDTVWLLEHHFTEFGLLGNPYVAAAYLLGATKKLNVGTAAIVLPTAHPVRQLEDVNLLDQMSKGRFRFGICRGLYNKDFRVFGTDMNNSRALMECWYDLIKNGMTEGYVEADSEHIKFHKVKVNPSAYTKGGVPVYVVAESASTTEWAAQRGLPIILSWIINTNEKKAQLLLNYEEAAEYYDYTYNKDTCSAYITSVHHDSIKAIDITRNYLSHWYDSYVNATTIFDDSDQTKGYDFNKGQWRDFVLKGHRNTNRRIDYSYEINPNGTPKECIDIIQQDIDATGINNICCGFEANGTEDEIIASMQLFQSDVMPHLKEKQR
>luxA_P19839
MKFGNFLLTYQPPQFSQTEVMKRLVKLGRISEECGFDTVWLLEHHFTEFGLLGNPYVAAAYLLGATKKLNVGTAAIVLPTAHPVRQLEDVNLLDQMSKGRFRFGICRGLYNKDFRVFGTDMNNSRALAECWYGLIKNGMTEGYMEADNEHIKFHKVKVNPAAYSRGGAPVYVVAESASTTEWAAQFGLPMILSWIINTNEKKAQLELYNEVAQEYGHDIHNIDHCLSYITSVDHDSIKAKEICRKFLGHWYDSYVNATTIFDDSDQTRGYDFNKGQWRDFVLKGHKDTNRRIDYSYEINPVGTPQECIDIIQKDIDATGISNICCGFEANGTVDEIIASMKLFQSDVMPFLKEKQRSLLY
