# Supplementary material for: Generating functional protein variants with variational autoencoders
Source: PLoS Comput Biol. 2021 Feb 26;17(2):e1008736. doi: 10.1371/journal.pcbi.1008736 (PMC7946179; doi:10.1371/journal.pcbi.1008736)
Supplement: S2 File — (XLSX) [file pcbi.1008736.s006.xlsx]

## Sheet: Processed_data
short_name	long_name	RLU
Rosetta pET28 (background)	negative control	0.296667	0.308333	0.281667	0.358333	0.354167	0.33	0.3225	0.368333	0.3	0.375	0.326667	0.305833	0.271667	0.324167	0.346667
pDB283 (∆ luxA) + pFD169 (luxA) (positive control)	luxA_P19839	231.911	217.822	223.889	230.689	228.267	223.244	216.622	212.333	227.644	209.933	212.044	203.644	262.178	245.667	244.8
md 0-18	msadist_0-18_358	61.4667	77.6	77.6889	67.0444	70.1333	77.8444	80.2444	88.2222	94.5333	78.5556	85.0667	64.6667	105.044	91.8444	69.4667
md 1-19	msadist_1-19_359	170.667	182.778	173.289	170.844	222.622	187.8	153.756	186.022	241.978	245.667	215.289	177.356	198.467	178.244	187.8
md 2-23	msadist_2-23_356	0.286667	0.24	0.288333	0.263333	0.2475	0.280833	0.239167	0.290833	0.265833	0.2075	0.2275	0.213333	0.244167	0.241667	0.270833
md 3-21	msadist_3-21_358	130.178	113.667	128.089	120.822	126.133	120.4	132.933	129.356	123.178	101	109.178	102.844	120.311	113.556	120.822
md 4-26	msadist_4-26_357	158.556	166.733	125.267	143.933	148.311	176.956	139.044	158.533	109.622	118.956	152.8	115.756	147.378	129.067	148.733
md 5-27	msadist_5-27_358	252.8	277.444	209.156	246	253.156	233.089	225.533	252.933	225.8	253.933	236.4	257.822	255.644	228.422	249.533
md 6-31	msadist_6-31_355	207.022	227.756	208.044	210.911	237.8	267.356	228.333	233.622	291.222	232.911	237.889	213.2	207.511	212.733	227.756
md 7-33	msadist_7-33_355	0.25	0.31	0.350833	0.296667	0.2475	0.311667	0.203333	0.268333	0.255833	0.263333	0.220833	0.285	0.210833	0.2825	0.291667
md 8-38	msadist_8-38_355	132.844	125.644	128.156	116.867	119.889	112.8	108	107.822	117.422	101.511	107.089	114.178	107.089	100.8	129.511
md 9-35	msadist_9-35_355	74.7778	71.2889	84.2222	89	95.9556	81.9111	79.3556	78.0667	71.6444	101.133	69.7778	70.9556	74.7778	71.2889	80.6222
md 11-42	msadist_11-42_355	61.6444	54.2222	54.7333	58.4	49.4	59.3556	52.1333	59.4	52.2222	48.3333	59.0444	59.5556	49.9778	43.5778	59.3556
rd 0-19	rawdist_0-19_359	0.961506	0.678661	0.792469	2.00167	1.73138	2.14979	1.29623	2.45272	2.40837	1.85523	1.80837	0.794979	0.752301	1.04435	0.827615
rd 1-17	rawdist_1-17_360	1.44686	1.55816	1.83347	1.49623	1.4	1.40669	2.07699	2.34059	1.38828	2.26192	2.05941	2.17657	1.34895	1.3113	1.89623
rd 2-22	rawdist_2-22_359	45.0222	33.7667	49.6889	31.3444	34.6222	34.7111	34.1333	34.7556	32.3667	34.4667	29.8333	28.7889	32.7111	32.6333	35.5667
rd 3-23	rawdist_3-23_360	2.30711	1.43682	2.35732	1.53305	1.79498	1.60669	1.77824	2.17155	1.33808	1.50962	1.37824	1.55146	0.983264	1.19498	1.5205
rd 4-25	rawdist_4-25_359	0.259167	0.270833	0.315	0.2625	0.245	0.254167	0.384167	0.324167	0.2425	0.268333	0.2675	0.314167	0.213333	0.32	0.286667
rd 5-26	rawdist_5-26_359	0.276151	0.291213	0.28954	0.304603	0.312134	0.304603	0.241841	0.283682	0.325523	0.221757	0.268619	0.278661	0.250209	0.281172	0.23682
rd 6-30	rawdist_6-30_360	103.011	74.1667	107.478	128.578	157.733	123.611	131.733	194.678	170.511	164.722	145.267	75.4111	105.156	95.1889	101.3
rd 7-31	rawdist_7-31_359	6.0636	5.85105	6.66862	8.20586	9.00167	5.91297	5.79331	3.6728	4.32887	5.8954	5.97741	8.19163	5.78828	9.10879	7.65188
rd 8-37	rawdist_8-37_360	0.272803	0.258577	0.284519	0.276151	0.25272	0.318828	0.309623	0.31046	0.337238	0.276151	0.32636	0.295397	0.282008	0.304603	0.282008
rd 9-38	rawdist_9-38_359	0.24	0.1825	0.199167	0.18	0.174167	0.190833	0.2275	0.199167	0.205833	0.213333	0.218333	0.1925	0.245	0.193333	0.199167
rd 10-48	rawdist_10-48_359	0.23	0.23	0.235833	0.2	0.250833	0.188333	0.209167	0.185	0.220833	0.210833	0.2	0.230833	0.188333	0.255	0.234167
rd 11-46	rawdist_11-46_356	0.230833	0.245	0.203333	0.203333	0.209167	0.253333	0.245833	0.1975	0.243333	0.218333	0.2125	0.1825	0.2375	0.179167	0.200833
mc-1 0-12	msacond-1_0-12_358_0.402	85.4851	91.8614	106.465	59.3267	61.1782	68.7426	71.5545	77.4356	92.5941	72.4257	106.792	81.6139	85.4059	92.198	100.109
mc-1 1-19	msacond-1_1-19_356_0.461	35.6067	35.195	42.3483	27.285	31.395	28.11	30.5667	38.53	39.4983	43.92	42.685	39.4983	32.3933	39.8	38.5433
mc-1 2-16	msacond-1_2-16_355_0.434	76.3465	65.6634	56.5347	68.7129	74.2574	83.0099	80.6733	61.0891	74.1386	76.3663	88.703	72.3465	92.802	75.8218	81.5446
mc-1 3-9	msacond-1_3-9_360_0.353	74.396	81.9307	73.3564	62.9604	61.3564	72.9604	62.7525	56.198	71.3069	50.5446	75.099	57.5446	51.4851	49.1881	50.0594
mc-1 4-14	msacond-1_4-14_360_0.359	28.8367	30.8217	29.945	33.8883	25.31	28.4467	23.6117	26.895	29.3933	29.5867	38.075	35.59	36.4917	40.18	40.6
mc-1 5-9	msacond-1_5-9_359_0.376	28.545	28.1683	27.105	16.5183	25.7617	17.5983	41.5017	29.34	30.2067	37.6533	21.9167	31.6667	32.9817	19.3383	38.71
mc-2 0-18	msacond-2_0-18_358_0.441	75.8333	83.1222	53.1222	59.0889	64.8222	69.3889	60.7556	107.222	109.022	72.0889	96.0889	95.5889	73.2333	78.9	111.644
mc-2 1-20	msacond-2_1-20_356_0.493	280.833	310.078	332.156	325.222	262.044	268.356	213.567	55.9111	39.5667	55.0667	57.1556	40.2444	55.5667	35.9444	34.7444
mc-2 2-12	msacond-2_2-12_359_0.385	79.1111	47.0667	54.9556	61.2778	71.6111	77.6778	51.8778	51.1556	55.9222	51.8778	91.6778	63.0111	67.2111	61.4889	76.3444
mc-2 3-25	msacond-2_3-25_355_0.497	103.578	73.3556	88.8222	99.6333	107.022	134.511	119.111	118.267	82.3444	115.433	96.5889	71.3	97.7889	73.4778	131.667
mc-2 4-14	msacond-2_4-14_359_0.454	94.4111	64.4	76.0556	71.1	76.5778	82.5444	114.378	107.967	99.1889	107.044	91.9444	110.489	75.2	89.3889	84.6778
mc-2 5-27	msacond-2_5-27_355_0.528	62.7556	88.8556	61.2667	62.1111	84.9556	112.156	107.667	103.511	80.9	89.4556	118.156	101.589	65.2556	55.9667	55.6889
rc-1 0-17	rawcond-1_0-17_359_0.501	85.3222	97.3333	108.367	82.6222	110.456	92.4333	79.8889	84.9222	103.089	93.5111	78.9556	92.3444	72.2444	110.9	89
rc-1 1-12	rawcond-1_1-12_359_0.37	55.5111	69.0889	54.1111	58.2444	59.5222	51.7778	78.5556	60.0444	62.1556	55.1333	56.7556	69.0889	85.1889	70.8556	63.0111
rc-1 2-14	rawcond-1_2-14_359_0.45	140.211	160.478	79.4778	154.122	98.5111	165.267	161.144	159.5	131.878	137.244	96.9667	101.2	185.089	134.644	124.222
rc-1 3-12	rawcond-1_3-12_359_0.441	108.789	92.3556	82.6889	77.9111	100.922	84.6444	92.8111	132.122	114.278	117.744	86.4889	107.589	99.5889	96.2444	88.4222
rc-1 4-13	rawcond-1_4-13_359_0.424	96.9444	102.411	98.4333	78.4889	98.9111	92.1111	82.0667	80.7111	81.1	73.0444	69.8333	85.1444	90.8	83.8778	82.4889
rc-1 5-13	rawcond-1_5-13_359_0.385	182.867	166.311	181.033	104.244	177.633	170.244	166.633	177.422	114.867	124.9	142.856	166.889	131.511	136.467	127.733
rc-2 0-21	rawcond-2_0-21_355_0.509	105.222	122.991	92.5741	166.287	90.6019	138.306	98.5648	152.667	144.009	124.815	120.657	141.648	116.259	95.8704	99.1111
rc-2 1-25	rawcond-2_1-25_355_0.518	1.76768	1.76178	1.66582	1.16246	1.55471	1.7138	1.8569	1.92172	1.88805	1.2803	1.27862	1.09091	1.35438	0.931818	1.1229
rc-2 2-22	rawcond-2_2-22_355_0.489	129.065	145.685	113.963	126.722	97.9167	118.537	125.074	114.093	124.231	105.481	93.25	85.2037	90.6481	84.8611	90.8704
rc-2 3-23	rawcond-2_3-23_356_0.496	77.5093	78.5833	116.537	98.1204	80.4537	87.3333	125.843	100.176	124.352	130.537	124.352	83.5185	93.8981	107.657	91.0648
rc-2 4-26	rawcond-2_4-26_355_0.507	1.55303	1.49158	2.03451	1.6532	1.73737	1.31313	1.69613	2.24663	0.841751	1.31818	1.56987	1.72306	1.51599	1.24327	1.42508
rc-2 5-23	rawcond-2_5-23_355_0.477	97.0556	101.722	93.3	93.2222	102.133	103.933	103.9	95.2111	90.8889	76.4667	109.311	82.3667	73.9	105.578	92.3111
