# Supplementary material for: Generating functional protein variants with variational autoencoders
Source: PLoS Comput Biol. 2021 Feb 26;17(2):e1008736. doi: 10.1371/journal.pcbi.1008736 (PMC7946179; doi:10.1371/journal.pcbi.1008736)
Supplement: S3 File — (CSV) [file pcbi.1008736.s007.csv]

expt_group	short_name	long_name	target	predicted_solubility	soluble_fraction_std	soluble_fraction_mean	supernatant_1	supernatant_2	supernatant_3	supernatant_4	pellet_1	pellet_2	pellet_3	pellet_4	ratio_1	ratio_2	ratio_3	ratio_4	rel_s_1	rel_s_2	rel_s_3	rel_s_4	rel_p_1	rel_p_2	rel_p_3	rel_p_4	soluble_fraction_1	soluble_fraction_2	soluble_fraction_3	soluble_fraction_4
msa	pET28	negative control			0.0	0.0	270	405	237	286	531	449	356	438	0.5084745762711864	0.9020044543429844	0.6657303370786517	0.6529680365296804	0	0	0	0	0	0	0	0	0.0	0.0	0.0	0.0
msa	luxA-C-ter	luxA_P19839		0.321	0.014553372142795546	0.013056376605124287	642	674	398	486	10900	30200	40800	43100	0.03587616935094995	0.00904171288360055	0.003980812975966769	0.004688012751394684	372	269	161	200	10369	29751	40444	42662	0.03463364677404338	0.008960692871419054	0.00396502893732299	0.004666137837711725
msa	mc-1 0-12	msacond-1_0-12_358_0.402	1.0	0.402	0.03867489404033424	0.2306082634255527	4350	3290	5570	5880	12900	14200	17000	16500	0.3298569003153044	0.209802923423751	0.32041576544099976	0.3482754326982941	4080	2885	5333	5594	12369	13751	16644	16062	0.2480393944920664	0.17341909112767492	0.2426627838194476	0.2583117842630218
msa	mc-1 1-19	msacond-1_1-19_356_0.461	1.0	0.461	0.053104331638649235	0.5605167483648329	3570	3370	4080	3480	2720	3630	3170	2740	1.5075376884422111	0.9320968248978307	1.3656716417910448	1.3874891398783666	3300	2965	3843	3194	2189	3181	2814	2302	0.6012024048096193	0.4824275951838594	0.5772870662460567	0.5811499272197962
msa	mc-1 2-16	msacond-1_2-16_355_0.434	1.0	0.434	0.05730527138206073	0.2539106847210252	9680	8110	9180	9250	25100	38100	24500	21500	0.3830029712239	0.20464263897373244	0.37040258449304175	0.4256006077295603	9410	7705	8943	8964	24569	37651	24144	21062	0.27693575443656376	0.16987829614604466	0.2702874240638317	0.2985412642376607
msa	mc-1 3-9	msacond-1_3-9_360_0.353	1.0	0.353	0.007252643054712102	0.010353775603935779	592	434	473	494	17700	36800	20500	19800	0.018754732366474455	0.0007977772275865864	0.011715647339158062	0.010742691870674516	322	29	236	208	17169	36351	20144	19362	0.018409467726259208	0.0007971412864211107	0.011579980372914623	0.010628513030148185
msa	mc-1 4-14	msacond-1_4-14_360_0.359	1.0	0.359	0.0113563339767806	0.007298625449705995	595	485	368	436	13600	43100	47700	503000	0.02486800826383044	0.001875688729455347	0.002766982088543427	0.0002984706364587852	325	80	131	150	13069	42651	47344	502562	0.02426459608780051	0.0018721771079544128	0.0027593470247498685	0.0002983815783191967
msa	mc-1 5-9	msacond-1_5-9_359_0.376	1.0	0.376			426	381	520	517	226	220	301	310	-0.5114754098360655	0.10480349344978164	-5.1454545454545455	-1.8046875	156	-24	283	231	-305	-229	-55	-128
msa	mc-2 0-18	msacond-2_0-18_358_0.441	2.0	0.441	0.006637296158707804	0.02329455139827128	1100	1800	1720	1410	43100	41500	64300	60000	0.019497756583429254	0.033982119802197265	0.023192168147128742	0.018871092307175714	830	1395	1483	1124	42569	41051	63944	59562	0.01912486462821724	0.03286528765961457	0.02266648325614808	0.01852157004910523
msa	mc-2 1-20	msacond-2_1-20_356_0.493	2.0	0.493	0.0032954227971832666	0.019267373340642224	1240	1160	1390	1110	43600	42900	51500	52700	0.022521999582065987	0.01778521118465996	0.02254418895667136	0.015766713864758333	970	755	1153	824	43069	42451	51144	52262	0.02202593156066214	0.017474424848400685	0.022047153756429624	0.01552198319707644
msa	mc-2 2-12	msacond-2_2-12_359_0.385	2.0	0.385	0.0018271134980111109	0.005803017616191382	450	607	544	601	29600	64800	45100	44400	0.0061921634731156895	0.003139034358440428	0.006861255140354014	0.007165279104681316	180	202	307	315	29069	64351	44744	43962	0.006154056548941844	0.0031292116555388595	0.006814499123215911	0.007114303137068906
msa	mc-2 3-25	msacond-2_3-25_355_0.497	2.0	0.49700000000000005	0.0140821275193088	0.2030556362590144	2630	4560	5110	4660	10100	18500	17600	17200	0.24662974187480405	0.2301811533987037	0.2825910461609835	0.2609473809807899	2360	4155	4873	4374	9569	18051	17244	16762	0.19783720345376807	0.1871115914617671	0.2203282542840349	0.2069454958364875
msa	mc-2 4-14	msacond-2_4-14_359_0.454	2.0	0.45399999999999996	0.01450290933650332	0.015228448871380309	523	668	765	717	42000	7330	50500	56600	0.006100942872989462	0.03822118878070048	0.010529674537332482	0.007674228125778996	253	263	528	431	41469	6881	50144	56162	0.006063947078280044	0.03681410974244121	0.010419955794126934	0.007615782870673052
msa	mc-2 5-27	msacond-2_5-27_355_0.528	2.0	0.528	0.003343749809796351	0.4919323204284419	49800	82500	60800	64600	50700	85400	63500	67400	0.9872630508879986	0.9663806194158986	0.9591251742049918	0.9604551835369314	49530	82095	60563	64314	50169	84951	63144	66962	0.4967953540155869	0.4914514564850401	0.4895680923472399	0.4899143788659008
raw	pET28	negative control			0.0	0.0	369	419	300	249	527	736	499	449	0.7001897533206831	0.5692934782608695	0.6012024048096193	0.5545657015590201	0	0	0	0	0	0	0	0	0.0	0.0	0.0	0.0
raw	luxA-C-ter	luxA_P19839		0.321	0.013252620546113586	0.011967883205319768	819	557	449	342	14300	17700	33400	25800	0.0326726203441516	0.008134873850506956	0.004528737728336525	0.003668494339473789	450	138	149	93	13773	16964	32901	25351	0.03163889474794347	0.008069231668810666	0.004508320726172466	0.0036550856783524603
raw	rc-1 0-17	rawcond-1_0-17_359_0.501	1.0	0.501	0.0250451767844814	0.05802047144953883	2220	2380	2010	1620	19000	29800	38700	38300	0.10020029231851893	0.06747178640242224	0.04476322609355776	0.03622097170484268	1851	1961	1710	1371	18473	29064	38201	37851	0.09107459161582364	0.06320709105560032	0.0428453308611661	0.034954872265565234
raw	rc-1 1-12	rawcond-1_1-12_359_0.37	1.0	0.37	0.004654288649082313	0.01602774177993704	793	1010	809	620	31600	36200	22700	31400	0.01364528690503009	0.01666478682607715	0.022926895184901583	0.011986688636877643	424	591	509	371	31073	35464	22201	30951	0.013461599517414356	0.016391623907918457	0.022413033905768383	0.011844709788646957
raw	rc-1 2-14	rawcond-1_2-14_359_0.45	1.0	0.45	0.01741420182527171	0.07281871618886554	3040	3840	3580	2860	47200	41000	32000	38300	0.057227947635678025	0.084964236042122	0.10412367861337736	0.06898100446487543	2671	3421	3280	2611	46673	40264	31501	37851	0.05413018806744488	0.07831063294036855	0.09430436157672292	0.0645296821709258
raw	rc-1 3-12	rawcond-1_3-12_359_0.441	1.0	0.441	0.00453348450548949	0.011851492883868154	501	928	727	427	13400	29100	33600	26100	0.010254020041948263	0.01794528275278522	0.012899912389353795	0.006939300612061908	132	509	427	178	12873	28364	33101	25651	0.010149942329873127	0.017628926678904158	0.012735623956096394	0.006891478570598939
raw	rc-1 4-13	rawcond-1_4-13_359_0.424	1.0	0.424	0.0217681079897414	0.02974747162029656	2350	1790	694	512	34000	34200	28500	26800	0.05918202730558957	0.040969399952187416	0.014070926038355773	0.00998064589579143	1981	1371	394	263	33473	33464	28001	26351	0.05587521859310656	0.039356968566097314	0.013875682338439868	0.009882016983542496
raw	rc-1 5-13	rawcond-1_5-13_359_0.385	1.0	0.385	0.015480622222741191	0.04951412568050155	1520	1820	1850	1610	25700	34700	20300	31400	0.0457235927382513	0.041249558355906255	0.07827887480430283	0.04397273109107945	1151	1401	1550	1361	25173	33964	19801	30951	0.04372435800030392	0.03961543899335501	0.07259613132874339	0.042120574399603865
raw	rc-2 0-21	rawcond-2_0-21_355_0.509	2.0	0.509	0.01861554013081488	0.16093966139353733	6790	10900	7920	8980	28500	62100	39800	50400	0.22954277338862475	0.17080046933055212	0.1938881962291036	0.17479129546956018	6421	10481	7620	8731	27973	61364	39301	49951	0.18668953887305925	0.14588349919966595	0.1624006308475949	0.14878497665382912
raw	rc-2 1-25	rawcond-2_1-25_355_0.518	2.0	0.518	0.02987961870449444	0.17907308897351326	11000	13400	11300	11900	38000	59900	58600	63400	0.2836975956021669	0.21940707186802785	0.18932548493141246	0.18508045940493398	10631	12981	11000	11651	37473	59164	58101	62951	0.22100033261267246	0.17992930903042484	0.15918727659512888	0.15617543765582692
raw	rc-2 2-22	rawcond-2_2-22_355_0.489	2.0	0.489	0.060570040740055626	0.14671067539356558	6260	14700	18100	7310	66500	68600	64600	55500	0.08929410516423385	0.2104355770364258	0.2776867755573236	0.12826288350801984	5891	14281	17800	7061	65973	67864	64101	55051	0.08197428476010242	0.1738511169273845	0.2173355636683313	0.1136817362184441
raw	rc-2 3-23	rawcond-2_3-23_356_0.496	2.0	0.496	0.02185067855001762	0.2388117615738737	21700	17300	18200	15300	60400	51000	65400	52300	0.3562707731364722	0.33584672926945724	0.2758046871388731	0.290274054502324	21331	16881	17900	15051	59873	50264	64901	51851	0.26268410423131866	0.25141112517685604	0.21618096399801934	0.2249708528893008
raw	rc-2 4-26	rawcond-2_4-26_355_0.507	2.0	0.507	0.0198354046201027	0.043066962130088135	1160	3240	3320	2880	56100	51000	61400	43300	0.01423353067136919	0.05612366703803915	0.049588676704816016	0.06139880049473756	791	2821	3020	2631	55573	50264	60901	42851	0.01403378042722305	0.05314118865969671	0.0472458190578996	0.05784706037553317
raw	rc-2 5-23	rawcond-2_5-23_355_0.477	2.0	0.47700000000000004	0.01966173733666914	0.06491587149252998	3000	6120	5160	4240	66400	62500	61900	59400	0.039940491551925666	0.09230295965287222	0.07915180534518981	0.06770029346406338	2631	5701	4860	3991	65873	61764	61401	58951	0.038406516407801	0.08450307566886534	0.07334631231040882	0.06340758158304471
