# Supplementary material for: Generating functional protein variants with variational autoencoders
Source: PLoS Comput Biol. 2021 Feb 26;17(2):e1008736. doi: 10.1371/journal.pcbi.1008736 (PMC7946179; doi:10.1371/journal.pcbi.1008736)
Supplement: S4 File — (FA) [file pcbi.1008736.s008.fa]

>B731
TAATATAATAGCGAACGTTGAGTACTAAAGTTTCCAAATTTCATAGAGAGTCC
>B732
CTATGAAATTTGGAAACTTTAGTACTCAACGTTCGCTATTATATTAGCTAAGG
>LC545
TCATTTCGAACCCCAGAGTC
>LC327
CGCCTTCTTGACGAGTTCTT
>F340
CTTCTTAAAGTTAAACAAAATTATTTCTAGAGG
>F341
GAGATCCGGCTGCTAACAAAG
>F342
GCTTCCTTTCGGGCTTTGTTAG
>F343
GATAACAATTCCCCTCTAGAAATAATTTTG
